# Supplementary material for: High-dimensional single-cell analysis of human natural killer cell heterogeneity
Source: Nat Immunol. 2024 Jul 2;25(8):1474–88. doi: 10.1038/s41590-024-01883-0 (PMC11291291; doi:10.1038/s41590-024-01883-0)
Supplement: Supplementary file 3 — Differentially expressed genes. [file 41590_2024_1883_MOESM3_ESM.xlsx]

## Sheet: DEG NK 1,2,3
DEG NK1,2,3
p_val	avg_log2FC	pct.1	pct.2	p_val_adj	cluster	gene
0	1.21988	0.463	0.131	0	NK_1	MYOM2
0	1.1122	0.938	0.664	0	NK_1	SPON2
0	0.680006	0.859	0.667	0	NK_1	CLIC3
0	0.674817	0.325	0.064	0	NK_1	LAIR2
0	0.65453	0.593	0.271	0	NK_1	AKR1C3
0	0.635072	0.642	0.334	0	NK_1	IGFBP7
0	0.598777	0.982	0.759	0	NK_1	FGFBP2
0	0.541587	0.939	0.775	0	NK_1	FCER1G
0	0.533563	0.996	0.905	0	NK_1	GZMB
0	0.528551	0.567	0.291	0	NK_1	CHST2
0	0.481581	0.992	0.951	0	NK_1	PRF1
5.82263e-271	0.469299	0.449	0.207	1.20697e-266	NK_1	CD38
3.24302e-256	0.367591	0.313	0.103	6.72246e-252	NK_1	DAB2
6.24872e-255	0.285079	1	1	1.2953e-250	NK_1	NKG7
9.16367e-254	0.539553	0.734	0.504	1.89954e-249	NK_1	CX3CR1
2.28191e-248	0.471358	0.914	0.739	4.73016e-244	NK_1	KLRB1
5.98252e-195	0.32071	0.981	0.926	1.24012e-190	NK_1	CD247
2.28977e-169	0.325889	0.95	0.904	4.74646e-165	NK_1	PLAC8
1.57428e-167	0.302328	0.296	0.127	3.26332e-163	NK_1	TMIGD2
1.62131e-157	0.372174	0.781	0.615	3.36081e-153	NK_1	ADGRG1
1.74787e-156	0.30114	0.978	0.96	3.62316e-152	NK_1	JAK1
5.14748e-145	0.269123	0.982	0.954	1.06702e-140	NK_1	EFHD2
4.21956e-144	0.296957	0.952	0.917	8.74673e-140	NK_1	ITGB2
2.01953e-131	0.471342	0.879	0.756	4.18628e-127	NK_1	CCL4
6.26635e-126	0.320104	0.533	0.365	1.29895e-121	NK_1	HIPK2
6.37378e-123	0.330386	0.735	0.624	1.32122e-118	NK_1	CTSD
1.5295e-122	0.265716	0.948	0.899	3.1705e-118	NK_1	ABHD17A
2.16173e-115	0.335951	0.6	0.447	4.48105e-111	NK_1	ALOX5AP
1.27596e-110	0.259348	0.935	0.814	2.64494e-106	NK_1	FCGR3A
2.25443e-102	0.276417	0.549	0.388	4.67321e-98	NK_1	PRSS23
4.49361e-102	0.28895	0.661	0.525	9.31481e-98	NK_1	S1PR5
1.04538e-99	0.290363	0.68	0.538	2.16697e-95	NK_1	GNG2
1.78513e-99	0.266464	0.873	0.818	3.70039e-95	NK_1	DBI
5.1979e-96	0.258322	0.93	0.87	1.07747e-91	NK_1	GZMM
1.55863e-85	0.253235	0.526	0.391	3.23089e-81	NK_1	TTC38
3.09954e-84	0.278466	0.441	0.301	6.42503e-80	NK_1	CD160
8.81492e-73	0.2757	0.844	0.802	1.82724e-68	NK_1	LY6E
5.16489e-67	0.261609	0.526	0.413	1.07063e-62	NK_1	APLP2
0	1.47188	0.675	0.159	0	NK_3	KLRC2
0	1.00028	0.843	0.439	0	NK_3	CD3E
0	0.858867	0.968	0.749	0	NK_3	GZMH
0	0.849788	0.998	0.864	0	NK_3	CCL5
0	0.806469	0.909	0.686	0	NK_3	IL32
0	0.677335	0.999	0.961	0	NK_3	S100A6
0	0.669955	0.972	0.88	0	NK_3	VIM
0	0.658782	0.583	0.267	0	NK_3	LINC01871
0	0.631775	0.374	0.087	0	NK_3	PTMS
0	0.594454	1	0.985	0	NK_3	S100A4
0	0.293184	0.206	0.03	0	NK_3	LAG3
5.42321e-308	0.70166	0.886	0.736	1.12418e-303	NK_3	ITGB1
5.62717e-305	0.301909	1	1	1.16646e-300	NK_3	TMSB4X
8.29172e-268	0.367747	0.308	0.095	1.71879e-263	NK_3	RAP2A
4.42914e-263	0.562182	0.854	0.594	9.18117e-259	NK_3	CD2
4.72914e-250	0.571303	0.968	0.911	9.80304e-246	NK_3	CD52
2.22491e-247	0.301554	0.238	0.06	4.61201e-243	NK_3	MYO6
6.53436e-237	0.607063	0.877	0.694	1.35451e-232	NK_3	LGALS1
1.48028e-224	0.280791	1	1	3.06848e-220	NK_3	HLA-B
3.13594e-220	0.557965	0.669	0.436	6.5005e-216	NK_3	PRDM1
6.7725e-202	0.474375	0.914	0.799	1.40387e-197	NK_3	AHNAK
8.08705e-201	0.470716	0.761	0.55	1.67637e-196	NK_3	HLA-DPB1
5.81461e-200	0.289545	0.229	0.068	1.20531e-195	NK_3	LILRB1
7.04536e-200	0.473511	0.857	0.695	1.46043e-195	NK_3	PPDPF
5.53846e-186	0.316494	1	0.999	1.14807e-181	NK_3	PTPRC
1.00026e-185	0.458915	0.559	0.333	2.07345e-181	NK_3	ZBTB38
3.63121e-180	0.439752	0.967	0.861	7.52714e-176	NK_3	SYNE2
5.34446e-176	0.386833	0.985	0.851	1.10785e-171	NK_3	FGFBP2
2.40692e-175	0.450838	0.876	0.743	4.9893e-171	NK_3	ZEB2
1.04284e-173	0.470131	0.8	0.655	2.1617e-169	NK_3	DSTN
3.14836e-159	0.329078	0.333	0.153	6.52623e-155	NK_3	MXRA7
3.21931e-155	0.320745	0.305	0.128	6.67332e-151	NK_3	COL6A2
1.43819e-154	0.390401	0.694	0.492	2.98123e-150	NK_3	HLA-DPA1
1.42787e-153	0.256424	1	1	2.95984e-149	NK_3	RPS3
2.54525e-149	0.835747	0.344	0.178	5.27606e-145	NK_3	CD3D
1.17369e-147	0.29291	0.338	0.158	2.43295e-143	NK_3	RGS9
2.91326e-147	0.464231	0.782	0.613	6.0389e-143	NK_3	TRBC1
3.18511e-145	0.269586	1	0.999	6.60241e-141	NK_3	FTL
1.42103e-142	0.391329	0.91	0.816	2.94565e-138	NK_3	PPP2R5C
3.21631e-142	0.352755	0.962	0.856	6.66709e-138	NK_3	FCGR3A
6.06719e-135	0.326815	1	1	1.25767e-130	NK_3	MT-ND4
1.21535e-132	0.304099	0.993	0.982	2.5193e-128	NK_3	KLF2
6.65875e-131	0.382808	0.446	0.261	1.38029e-126	NK_3	FGL2
2.3146e-129	0.356843	0.939	0.857	4.79793e-125	NK_3	S100A10
6.88916e-128	0.269531	0.991	0.982	1.42805e-123	NK_3	CST7
6.01264e-125	0.342278	0.367	0.197	1.24636e-120	NK_3	ANXA5
3.99787e-124	0.674728	0.252	0.113	8.28718e-120	NK_3	CD3G
3.51746e-120	0.322153	0.911	0.842	7.29135e-116	NK_3	ARL6IP5
7.29558e-119	0.300171	1	0.998	1.5123e-114	NK_3	MT-ND5
9.04186e-119	0.39349	0.654	0.482	1.87429e-114	NK_3	CLEC2D
3.47591e-118	0.260043	1	0.997	7.20522e-114	NK_3	SH3BGRL3
6.2163e-116	0.30783	1	1	1.28858e-111	NK_3	MT-CYB
6.23172e-116	0.332217	0.468	0.285	1.29177e-111	NK_3	ASCL2
6.70002e-115	0.296781	0.309	0.154	1.38885e-110	NK_3	LGALS3
7.09145e-115	0.30959	0.39	0.222	1.46999e-110	NK_3	CD320
7.77008e-109	0.659263	0.211	0.091	1.61066e-104	NK_3	HBA2
2.6552e-108	0.296952	0.443	0.272	5.50397e-104	NK_3	F2R
4.17018e-98	0.313833	0.395	0.241	8.64436e-94	NK_3	TRG-AS1
8.99963e-98	0.317012	0.745	0.592	1.86553e-93	NK_3	KLF6
1.19903e-94	0.274222	0.93	0.848	2.48547e-90	NK_3	CD99
1.03153e-91	0.303236	0.621	0.46	2.13827e-87	NK_3	RNF19A
2.33222e-91	0.253008	0.269	0.14	4.83445e-87	NK_3	PATL2
4.414e-85	0.268141	0.514	0.353	9.14978e-81	NK_3	FCRL6
6.9308e-79	0.301092	0.65	0.514	1.43669e-74	NK_3	ANXA2
8.13208e-79	0.300194	0.783	0.671	1.6857e-74	NK_3	TRBC2
2.47065e-77	0.26461	0.894	0.825	5.1214e-73	NK_3	FLNA
9.14639e-75	0.68904	0.257	0.145	1.89596e-70	NK_3	HBA1
2.45733e-71	0.319979	0.822	0.729	5.09379e-67	NK_3	MT-ND4L
4.53406e-71	0.309799	0.706	0.584	9.39865e-67	NK_3	MT2A
1.34247e-66	0.253647	0.885	0.775	2.7828e-62	NK_3	S100A9
1.12902e-60	0.253379	0.66	0.54	2.34034e-56	NK_3	EVI2B
3.18723e-58	0.271365	0.449	0.324	6.6068e-54	NK_3	ARID5B
2.29242e-49	0.262677	0.327	0.223	4.75197e-45	NK_3	TNFRSF18
0	1.76811	0.51	0.037	0	NK_2	GZMK
0	1.10889	0.719	0.303	0	NK_2	XCL2
0	1.07639	0.861	0.568	0	NK_2	CMC1
0	1.05048	0.675	0.367	0	NK_2	SELL
0	1.03408	0.455	0.054	0	NK_2	XCL1
0	0.986905	0.694	0.325	0	NK_2	KLRC1
0	0.833205	0.536	0.144	0	NK_2	TCF7
0	0.742358	0.717	0.438	0	NK_2	CD44
0	0.581293	0.272	0.043	0	NK_2	GPR183
0	0.561831	1	1	0	NK_2	TPT1
0	0.535431	1	1	0	NK_2	RPS2
0	0.5255	1	1	0	NK_2	RPLP1
0	0.517234	1	1	0	NK_2	EEF1A1
0	0.486461	1	1	0	NK_2	RPS18
0	0.479062	1	1	0	NK_2	RPS15A
0	0.473537	1	1	0	NK_2	RPS23
0	0.463422	1	1	0	NK_2	RPS12
0	0.457829	1	1	0	NK_2	RPS8
0	0.455527	1	1	0	NK_2	RPL13
0	0.436672	1	1	0	NK_2	RPL13A
0	0.420571	1	1	0	NK_2	RPS24
0	0.416992	1	1	0	NK_2	RPS19
0	0.409935	1	1	0	NK_2	RPS28
0	0.405118	1	1	0	NK_2	RPL18A
0	0.404705	1	1	0	NK_2	RPL32
0	0.401384	1	1	0	NK_2	RPL10
0	0.399515	1	1	0	NK_2	RPS3A
0	0.397183	1	1	0	NK_2	RPL34
0	0.394521	1	1	0	NK_2	RPS14
0	0.391303	1	1	0	NK_2	RPL19
0	0.390389	1	1	0	NK_2	RPL37
0	0.374668	1	1	0	NK_2	RPL28
0	0.363299	1	1	0	NK_2	RPL39
0	0.361578	1	1	0	NK_2	RPL30
0	0.34622	1	1	0	NK_2	RPS27A
3.15542e-305	0.446551	1	0.999	6.54087e-301	NK_2	RPL10A
4.15773e-305	0.362715	1	1	8.61856e-301	NK_2	RPL41
6.14441e-301	0.361981	1	1	1.27368e-296	NK_2	RPLP2
7.86466e-300	0.38543	1	1	1.63027e-295	NK_2	RPS27
7.72537e-288	0.449631	1	0.999	1.60139e-283	NK_2	RPSA
7.55677e-283	0.392131	1	1	1.56644e-278	NK_2	RPS29
9.24992e-283	0.364312	1	1	1.91742e-278	NK_2	RPL18
5.1041e-280	0.426107	1	0.997	1.05803e-275	NK_2	RPS5
4.00172e-275	0.855304	0.785	0.549	8.29516e-271	NK_2	DUSP2
2.68076e-274	0.400229	1	0.999	5.55694e-270	NK_2	RPS9
1.54098e-271	0.39466	1	1	3.1943e-267	NK_2	RPL3
2.48392e-271	0.348316	1	1	5.14892e-267	NK_2	RPS7
1.31022e-266	0.35724	1	1	2.71596e-262	NK_2	RPS3
1.83656e-259	0.394899	1	0.999	3.807e-255	NK_2	RPL8
3.46637e-249	0.318023	1	1	7.18544e-245	NK_2	RPL11
4.39427e-249	0.356722	1	1	9.10888e-245	NK_2	RPS13
1.20596e-248	0.305395	1	1	2.49983e-244	NK_2	RPL26
3.18368e-248	0.367183	1	1	6.59946e-244	NK_2	RPS6
4.75389e-248	0.508464	0.485	0.232	9.85434e-244	NK_2	CLDND1
5.67776e-248	0.366497	1	1	1.17694e-243	NK_2	RPS21
1.18537e-245	0.341985	1	1	2.45715e-241	NK_2	RPL23A
1.42308e-243	0.649609	0.983	0.949	2.94989e-239	NK_2	ZFP36L2
1.96298e-239	0.347112	1	1	4.06907e-235	NK_2	RPL9
3.43536e-237	0.363182	1	1	7.12116e-233	NK_2	RPL5
1.41046e-233	0.444821	0.998	0.99	2.92375e-229	NK_2	RPLP0
1.26246e-232	0.341762	1	1	2.61696e-228	NK_2	RPL35
4.30704e-229	0.32972	1	1	8.92807e-225	NK_2	RPL36
5.10201e-220	0.418482	0.367	0.147	1.0576e-215	NK_2	IL18R1
2.87641e-213	0.310148	1	1	5.96251e-209	NK_2	RPL21
4.23763e-208	0.30792	1	1	8.78418e-204	NK_2	RPL35A
2.43401e-204	0.306675	1	1	5.04547e-200	NK_2	RPL15
3.32823e-203	0.319963	1	1	6.89909e-199	NK_2	RPS25
1.04693e-200	0.395724	0.997	0.989	2.17018e-196	NK_2	EEF1B2
6.0974e-198	0.496223	0.857	0.703	1.26393e-193	NK_2	STK17A
2.04618e-197	0.321224	1	1	4.24153e-193	NK_2	RPL12
1.65844e-196	0.307011	1	1	3.43777e-192	NK_2	RPL29
7.23841e-196	0.640194	0.849	0.699	1.50045e-191	NK_2	PIK3R1
1.44169e-194	0.295407	1	1	2.98847e-190	NK_2	RPS16
1.55758e-192	0.855223	0.409	0.196	3.22871e-188	NK_2	AREG
1.86402e-191	0.359435	1	1	3.86392e-187	NK_2	RPS4X
3.28235e-187	0.294236	1	1	6.80398e-183	NK_2	RPL37A
2.00003e-185	0.308311	0.293	0.109	4.14586e-181	NK_2	CAPN12
3.42154e-183	0.356252	0.363	0.157	7.09251e-179	NK_2	MCUB
3.15661e-178	0.28926	1	1	6.54334e-174	NK_2	RPL7A
5.27269e-175	0.309203	1	0.999	1.09298e-170	NK_2	RPL22
6.53463e-174	0.359734	0.402	0.191	1.35456e-169	NK_2	TC2N
1.29283e-172	0.524622	0.893	0.787	2.6799e-168	NK_2	IL2RB
6.27652e-170	0.274856	1	1	1.30106e-165	NK_2	RPL24
5.5121e-163	0.464249	0.717	0.528	1.1426e-158	NK_2	PDCD4
4.51056e-162	0.263451	0.251	0.09	9.34994e-158	NK_2	BEX2
1.03442e-159	0.265086	1	1	2.14424e-155	NK_2	RPL14
1.60784e-159	0.508657	0.55	0.35	3.33289e-155	NK_2	COTL1
1.88212e-157	0.270102	1	1	3.90145e-153	NK_2	RPL27A
7.33638e-150	0.275767	1	1	1.52076e-145	NK_2	RPL6
1.3597e-148	0.392156	0.495	0.293	2.81852e-144	NK_2	SH2D1A
3.74759e-148	0.310205	0.999	0.997	7.76837e-144	NK_2	RPS10
3.84428e-146	0.258039	1	1	7.9688e-142	NK_2	RPL27
1.10279e-143	0.27335	1	1	2.28597e-139	NK_2	RPL7
4.53468e-142	0.354336	1	1	9.39993e-138	NK_2	MT-ND1
2.36296e-141	0.282829	0.259	0.102	4.89819e-137	NK_2	ITGA6
2.4525e-136	0.359056	0.973	0.936	5.08379e-132	NK_2	PABPC1
2.64725e-134	0.384815	0.483	0.287	5.48749e-130	NK_2	CNN2
3.04325e-133	0.295903	0.275	0.119	6.30835e-129	NK_2	MAFF
3.70486e-132	0.277597	0.999	0.999	7.67981e-128	NK_2	RPL23
4.31249e-127	0.368062	0.943	0.899	8.93936e-123	NK_2	CD7
6.49842e-127	0.438188	0.888	0.783	1.34706e-122	NK_2	CD74
7.01017e-124	0.300816	1	1	1.45314e-119	NK_2	MT-ND3
2.99344e-115	0.257834	0.999	0.999	6.20511e-111	NK_2	RACK1
6.31894e-115	0.297189	0.995	0.979	1.30985e-110	NK_2	RPL4
4.76268e-113	0.324407	0.956	0.92	9.87256e-109	NK_2	RPL36A
1.93835e-112	0.342571	0.37	0.206	4.01801e-108	NK_2	GATA3
9.70722e-112	0.428354	0.721	0.56	2.01221e-107	NK_2	CD69
1.72303e-109	0.335471	0.995	0.99	3.57167e-105	NK_2	BTG1
2.82481e-108	0.416022	0.536	0.361	5.85554e-104	NK_2	IFITM3
2.72719e-105	0.336493	0.53	0.35	5.65319e-101	NK_2	SNHG8
3.50701e-105	0.840726	0.444	0.298	7.26968e-101	NK_2	IL7R
1.37434e-98	0.687817	0.575	0.437	2.84886e-94	NK_2	FOS
3.14846e-98	0.444565	0.677	0.535	6.52645e-94	NK_2	DUSP1
2.84741e-95	0.25912	0.329	0.18	5.90239e-91	NK_2	ABLIM1
1.85372e-92	0.3347	0.528	0.361	3.84257e-88	NK_2	TMEM123
7.62551e-92	0.285085	0.929	0.876	1.58069e-87	NK_2	HINT1
1.86231e-91	0.386152	0.763	0.599	3.86039e-87	NK_2	CXCR4
1.20428e-89	0.301633	0.442	0.283	2.49636e-85	NK_2	SPTBN1
1.19286e-87	0.41831	0.761	0.625	2.47269e-83	NK_2	CD2
7.74208e-87	0.324161	0.88	0.811	1.60486e-82	NK_2	EIF3G
2.24561e-86	0.35585	0.313	0.175	4.65493e-82	NK_2	NR4A2
3.19542e-83	0.253912	0.328	0.189	6.62379e-79	NK_2	MMP25-AS1
1.75189e-82	0.387085	0.681	0.538	3.63149e-78	NK_2	MAP3K8
6.61558e-80	0.278415	0.932	0.866	1.37134e-75	NK_2	NOP53
1.27636e-78	0.290359	0.993	0.987	2.64577e-74	NK_2	SRGN
1.30614e-75	0.270859	0.396	0.256	2.70749e-71	NK_2	IL18RAP
1.19171e-72	0.26881	0.476	0.327	2.47029e-68	NK_2	EML4
3.21584e-71	0.317127	0.847	0.758	6.66612e-67	NK_2	TRDC
2.50371e-67	0.2756	0.772	0.664	5.18995e-63	NK_2	MATK
1.53964e-66	0.49799	0.608	0.501	3.19152e-62	NK_2	LTB
1.17942e-65	0.306101	0.921	0.857	2.44482e-61	NK_2	HSP90AB1
2.13103e-65	0.354437	0.78	0.666	4.41742e-61	NK_2	NFKBIA
2.7074e-65	0.25228	0.456	0.316	5.61217e-61	NK_2	SATB1
2.81152e-65	0.263841	0.527	0.387	5.828e-61	NK_2	C6orf48
6.06523e-62	0.260482	0.616	0.487	1.25726e-57	NK_2	SLC38A1
4.5733e-61	0.294674	0.72	0.611	9.47999e-57	NK_2	SMAP2
1.05929e-59	0.272251	0.537	0.403	2.19581e-55	NK_2	LEPROTL1
1.11819e-56	0.260843	0.49	0.365	2.3179e-52	NK_2	RPL22L1
8.34523e-56	0.2529	0.603	0.479	1.72988e-51	NK_2	SYNRG
3.04248e-52	0.263645	0.747	0.634	6.30677e-48	NK_2	ITGA4
4.80935e-49	0.38397	0.817	0.747	9.96929e-45	NK_2	TSC22D3
1.85165e-39	0.254808	0.755	0.676	3.83828e-35	NK_2	TAGLN2
2.72523e-18	0.289534	0.87	0.852	5.64913e-14	NK_2	JUNB

## Sheet: DEG NK1A,B,C,int,2,3
DEG NK1A,B,C,int,2,3
	p_val	avg_log2FC	pct,1	pct,2	p_val_adj	cluster
KLRB1	0	0.589704	0.906	0.716	0	NK1A
TXNIP	1.49832e-150	0.372231	0.933	0.916	3.43729e-146	NK1A
CXCR4	1.25362e-143	0.445716	0.519	0.378	2.87593e-139	NK1A
JUNB	5.50395e-80	0.534424	0.542	0.455	1.26266e-75	NK1A
H3F3B	7.95662e-66	0.28838	0.964	0.96	1.82533e-61	NK1A
CCL3	1.01033e-45	0.345676	0.225	0.156	2.3178e-41	NK1A
ZFP36	8.45877e-43	0.29795	0.485	0.42	1.94053e-38	NK1A
BTG1	4.85521e-38	0.334864	0.639	0.598	1.11383e-33	NK1A
IER2	6.60316e-33	0.341136	0.541	0.495	1.51483e-28	NK1A
JUN	1.15197e-13	0.333293	0.26	0.229	2.64273e-09	NK1A
NFKBIA	0.000116246	0.334249	0.295	0.285	1	NK1A
KLRB11	2.79848e-260	0.602904	0.942	0.724	6.41999e-256	NK1B
CLIC3	5.63598e-254	0.609103	0.84	0.633	1.29295e-249	NK1B
CD38	9.45696e-223	0.273863	0.33	0.137	2.16952e-218	NK1B
SPON2	1.2756e-206	0.502689	0.882	0.713	2.92635e-202	NK1B
FCER1G	3.91474e-185	0.436161	0.921	0.736	8.98079e-181	NK1B
JAK1	2.67164e-159	0.414702	0.784	0.63	6.12902e-155	NK1B
HIST1H1E	7.97498e-156	0.419783	0.329	0.165	1.82954e-151	NK1B
AOAH	5.4466e-146	0.283526	0.461	0.272	1.24951e-141	NK1B
UTRN	2.02485e-141	0.286135	0.437	0.254	4.64521e-137	NK1B
GNG2	8.64428e-139	0.309143	0.603	0.407	1.98308e-134	NK1B
CD160	3.8346e-136	0.363044	0.526	0.336	8.79696e-132	NK1B
GZMB	6.72617e-131	0.398398	0.979	0.915	1.54305e-126	NK1B
MT-ND6	1.24604e-130	0.337399	0.267	0.128	2.85855e-126	NK1B
SYNE1	4.86225e-127	0.292951	0.453	0.279	1.11545e-122	NK1B
ETS1	2.3006e-115	0.263167	0.441	0.275	5.2778e-111	NK1B
MT-CO1	1.42355e-96	0.339207	0.998	0.998	3.26576e-92	NK1B
CD247	1.28714e-95	0.269518	0.924	0.858	2.95282e-91	NK1B
MT-ATP8	5.00169e-95	0.529797	0.329	0.19	1.14744e-90	NK1B
FLNA	1.41755e-94	0.336789	0.626	0.473	3.25201e-90	NK1B
NEAT1	1.12937e-91	0.374102	0.633	0.482	2.59088e-87	NK1B
RNF213	5.73943e-90	0.307211	0.696	0.567	1.31668e-85	NK1B
MAP3K8	8.54207e-87	0.266014	0.409	0.264	1.95964e-82	NK1B
NCL	8.69786e-87	0.29813	0.661	0.521	1.99538e-82	NK1B
YWHAZ	5.7522e-85	0.274292	0.719	0.598	1.31961e-80	NK1B
TRBC1	1.03397e-83	0.270475	0.295	0.167	2.37203e-79	NK1B
RBM39	5.45977e-83	0.280158	0.78	0.659	1.25253e-78	NK1B
IRF1	2.31726e-80	0.286752	0.684	0.544	5.31602e-76	NK1B
IFITM1	3.31606e-80	0.505327	0.813	0.729	7.60738e-76	NK1B
H3F3B1	1.38079e-79	0.285316	0.975	0.959	3.16766e-75	NK1B
CX3CR1	7.4578e-79	0.255765	0.512	0.365	1.71089e-74	NK1B
MSN	1.05031e-76	0.269094	0.678	0.557	2.40952e-72	NK1B
ZFP361	5.0001e-76	0.360113	0.551	0.416	1.14707e-71	NK1B
MYH9	3.82953e-73	0.262256	0.442	0.31	8.78533e-69	NK1B
LIMD2	4.10898e-69	0.254002	0.78	0.678	9.4264e-65	NK1B
TXNIP1	4.92985e-69	0.296224	0.942	0.916	1.13096e-64	NK1B
ARL4C	7.42017e-66	0.255262	0.68	0.56	1.70226e-61	NK1B
MT-ND4L	1.31045e-58	0.502815	0.473	0.362	3.0063e-54	NK1B
PTPRC	9.14299e-56	0.268488	0.848	0.786	2.09749e-51	NK1B
CCL4	4.60911e-40	0.323667	0.769	0.668	1.05738e-35	NK1B
MTRNR2L12	2.8323e-33	0.370791	0.312	0.233	6.49757e-29	NK1B
ACTB	0	1.1314	1	0.995	0	NK1C
ACTG1	0	0.810491	0.982	0.925	0	NK1C
SPON21	0	0.728148	0.902	0.679	0	NK1C
PRF1	0	0.699914	0.985	0.914	0	NK1C
FCER1G1	0	0.690398	0.937	0.701	0	NK1C
PFN1	0	0.668876	1	0.992	0	NK1C
GZMA	0	0.586678	0.987	0.93	0	NK1C
GZMB1	0	0.545102	0.984	0.903	0	NK1C
CORO1A	0	0.533385	0.954	0.88	0	NK1C
CFL1	0	0.478318	0.994	0.976	0	NK1C
ITGB2	0	0.463747	0.952	0.872	0	NK1C
RAC2	0	0.443308	0.914	0.813	0	NK1C
NKG7	0	0.433031	1	0.999	0	NK1C
AKR1C3	0	0.422602	0.527	0.266	0	NK1C
MYL12A	0	0.421336	0.985	0.957	0	NK1C
ARPC2	0	0.415604	0.953	0.891	0	NK1C
CLIC1	0	0.410229	0.91	0.823	0	NK1C
TMSB10	0	0.352295	1	0.998	0	NK1C
CST7	5.337e-298	0.376344	0.976	0.933	1.22436e-293	NK1C
ALOX5AP	5.04463e-294	0.393465	0.647	0.435	1.15729e-289	NK1C
CLIC31	4.07317e-286	0.43501	0.797	0.613	9.34426e-282	NK1C
CALR	5.01778e-282	0.45066	0.757	0.599	1.15113e-277	NK1C
GZMM	6.25482e-278	0.370191	0.872	0.746	1.43492e-273	NK1C
LCP1	1.16638e-260	0.385318	0.756	0.605	2.67578e-256	NK1C
CD2471	8.13035e-256	0.348391	0.931	0.845	1.86518e-251	NK1C
CX3CR11	1.97448e-244	0.322407	0.528	0.337	4.52965e-240	NK1C
CTSD	1.96392e-243	0.345715	0.728	0.573	4.50542e-239	NK1C
MYL6	7.22038e-240	0.327456	0.967	0.927	1.65643e-235	NK1C
FCGR3A	2.30151e-238	0.367567	0.889	0.757	5.27989e-234	NK1C
ARHGDIB	9.57487e-227	0.30884	0.963	0.928	2.19657e-222	NK1C
LAIR2	6.39312e-226	0.274734	0.245	0.107	1.46665e-221	NK1C
PDIA3	2.0327e-219	0.342684	0.753	0.615	4.66321e-215	NK1C
PSME2	3.42398e-213	0.34257	0.729	0.579	7.85495e-209	NK1C
CALM1	5.77968e-209	0.347692	0.943	0.903	1.32592e-204	NK1C
PPIB	2.1141e-207	0.339514	0.79	0.663	4.84995e-203	NK1C
DBI	7.72263e-207	0.319371	0.769	0.639	1.77165e-202	NK1C
CAP1	5.25679e-201	0.309729	0.721	0.575	1.20596e-196	NK1C
CAPZB	1.55808e-195	0.306224	0.737	0.595	3.5744e-191	NK1C
WDR1	2.88007e-193	0.28397	0.547	0.383	6.60716e-189	NK1C
CTSC	1.44478e-192	0.302337	0.657	0.501	3.31447e-188	NK1C
TTC38	1.58562e-184	0.267495	0.566	0.4	3.63757e-180	NK1C
EMP3	8.20227e-179	0.305888	0.857	0.764	1.88168e-174	NK1C
HLA-B	1.58058e-178	0.283358	1	0.999	3.62601e-174	NK1C
GSTP1	7.32379e-168	0.301139	0.794	0.686	1.68015e-163	NK1C
ARPC1B	3.1226e-166	0.296012	0.803	0.698	7.16355e-162	NK1C
ACTR3	2.25483e-165	0.292693	0.624	0.476	5.17281e-161	NK1C
CD99	2.06689e-159	0.286288	0.86	0.759	4.74165e-155	NK1C
ARPC3	3.44227e-154	0.266806	0.874	0.789	7.8969e-150	NK1C
PSMB10	3.28575e-148	0.269751	0.722	0.598	7.53783e-144	NK1C
SH3BGRL3	8.04006e-148	0.296767	0.959	0.929	1.84447e-143	NK1C
HSPA5	9.78556e-146	0.279538	0.569	0.43	2.2449e-141	NK1C
NDUFB2	2.40661e-142	0.258358	0.737	0.618	5.521e-138	NK1C
CTSW	6.34888e-140	0.304878	0.954	0.922	1.4565e-135	NK1C
FGFBP2	6.36093e-140	0.308676	0.924	0.803	1.45926e-135	NK1C
RHOA	6.90846e-140	0.266642	0.774	0.665	1.58487e-135	NK1C
CD53	5.78552e-136	0.272293	0.804	0.712	1.32726e-131	NK1C
PPP1CA	1.31051e-135	0.258538	0.753	0.648	3.00643e-131	NK1C
NCR3	5.05157e-130	0.25549	0.563	0.428	1.15888e-125	NK1C
MYOM2	2.27314e-124	0.398002	0.466	0.329	5.21482e-120	NK1C
RHOC	1.06986e-123	0.255537	0.668	0.543	2.45436e-119	NK1C
PLAC8	3.77317e-123	0.298265	0.868	0.803	8.65603e-119	NK1C
UBB	4.86029e-122	0.250137	0.965	0.932	1.115e-117	NK1C
PTGDS	3.37762e-121	1.09	0.213	0.116	7.74861e-117	NK1C
LGALS1	3.34656e-109	0.319324	0.605	0.472	7.67734e-105	NK1C
IFITM11	2.12227e-96	0.424961	0.802	0.719	4.86871e-92	NK1C
GIMAP7	1.02193e-94	0.250824	0.708	0.611	2.34441e-90	NK1C
CYBA	3.30333e-84	0.250232	0.916	0.88	7.57816e-80	NK1C
GZMK	0	0.64544	0.329	0.069	0	NKint
TPT1	0	0.526296	0.998	0.994	0	NKint
EEF1A1	0	0.522319	1	1	0	NKint
RPL10	0	0.468416	1	1	0	NKint
RPL13	0	0.463648	1	0.999	0	NKint
XCL1	0	0.411778	0.347	0.115	0	NKint
RPS15A	2.86741e-292	0.403922	1	0.998	6.57813e-288	NKint
RPS23	2.72413e-271	0.437529	0.999	0.993	6.24943e-267	NKint
RPLP1	4.92816e-269	0.479099	1	0.999	1.13057e-264	NKint
RPL32	6.50937e-261	0.396791	0.999	0.997	1.49331e-256	NKint
FOS	2.27533e-253	0.739	0.443	0.201	5.21983e-249	NKint
RPS28	4.24569e-247	0.390869	1	0.998	9.74003e-243	NKint
RPS24	3.78193e-239	0.399134	0.998	0.993	8.67613e-235	NKint
RPL19	3.91516e-239	0.382973	0.999	0.996	8.98177e-235	NKint
RPL34	2.1374e-238	0.38718	1	0.998	4.9034e-234	NKint
RPS12	1.66738e-234	0.382269	1	0.998	3.82514e-230	NKint
RPL18A	6.66854e-234	0.403132	0.999	0.991	1.52983e-229	NKint
RPS18	4.99866e-233	0.436372	0.999	0.998	1.14674e-228	NKint
RPSA	2.48968e-224	0.454522	0.988	0.965	5.71159e-220	NKint
RPL37	6.05732e-218	0.379985	0.998	0.995	1.38961e-213	NKint
RPL10A	7.24008e-218	0.447916	0.989	0.966	1.66095e-213	NKint
RPL41	2.22692e-215	0.311825	1	1	5.10879e-211	NKint
SELL	2.03291e-214	0.462045	0.538	0.292	4.66371e-210	NKint
RPS3A	9.06679e-212	0.350454	1	0.997	2.08001e-207	NKint
RPS27	6.05711e-211	0.337592	1	1	1.38956e-206	NKint
RPS5	1.55486e-201	0.437759	0.971	0.936	3.56701e-197	NKint
RPS6	1.2235e-194	0.38632	0.999	0.996	2.80682e-190	NKint
RPS8	8.6055e-194	0.398882	0.995	0.988	1.97419e-189	NKint
XCL2	2.23449e-190	0.408969	0.548	0.308	5.12614e-186	NKint
RPS19	7.36484e-188	0.332802	0.999	0.998	1.68957e-183	NKint
RPS21	3.20813e-176	0.371063	0.996	0.977	7.35978e-172	NKint
RPL28	2.00288e-172	0.34102	0.999	0.997	4.5948e-168	NKint
RPL3	3.36558e-167	0.343186	0.999	0.996	7.72098e-163	NKint
RPL39	2.14989e-161	0.327071	0.999	0.995	4.93206e-157	NKint
RPL5	6.94853e-159	0.355829	0.984	0.966	1.59406e-154	NKint
RPL17	1.3959e-158	0.391341	0.998	0.991	3.20234e-154	NKint
RPS13	2.78858e-155	0.342064	0.99	0.978	6.39728e-151	NKint
PIK3R1	1.07419e-149	0.368535	0.405	0.22	2.46429e-145	NKint
EIF3G	2.45928e-149	0.414886	0.788	0.635	5.64184e-145	NKint
CXCR41	2.05423e-148	0.464471	0.588	0.382	4.71261e-144	NKint
RPS27A	7.69956e-148	0.265461	1	0.999	1.76636e-143	NKint
RPS7	2.81543e-147	0.313983	0.998	0.986	6.45889e-143	NKint
RPS9	3.22005e-147	0.353545	0.988	0.967	7.38711e-143	NKint
RPL9	7.02245e-146	0.35568	0.996	0.987	1.61102e-141	NKint
RPL12	3.48069e-144	0.356004	0.992	0.978	7.98505e-140	NKint
RPLP0	6.68754e-142	0.452795	0.94	0.88	1.53419e-137	NKint
RPL8	1.62234e-137	0.335132	0.982	0.964	3.72181e-133	NKint
RPL30	1.51975e-135	0.315837	0.999	0.994	3.48647e-131	NKint
RPL36A	4.19749e-135	0.384532	0.978	0.945	9.62947e-131	NKint
EEF1B2	1.09797e-134	0.369995	0.922	0.852	2.51885e-130	NKint
RPS14	3.13417e-133	0.277794	0.999	0.998	7.19009e-129	NKint
CD7	7.53277e-133	0.389669	0.952	0.894	1.72809e-128	NKint
RPL37A	1.2506e-129	0.337519	0.997	0.994	2.869e-125	NKint
KLRC1	2.17147e-128	0.378697	0.497	0.298	4.98157e-124	NKint
RPL29	1.8577e-125	0.296721	0.992	0.979	4.26176e-121	NKint
GAS5	2.83728e-124	0.34727	0.606	0.42	6.50901e-120	NKint
RPLP2	4.17546e-121	0.332035	1	0.998	9.57892e-117	NKint
RPL6	4.53099e-121	0.285838	0.995	0.987	1.03946e-116	NKint
RPL18	1.29633e-120	0.296332	0.991	0.98	2.97392e-116	NKint
RPL15	5.99358e-119	0.302308	0.998	0.991	1.37499e-114	NKint
PABPC1	1.27154e-118	0.394072	0.818	0.713	2.91703e-114	NKint
RPS25	1.36524e-117	0.29297	0.995	0.986	3.13199e-113	NKint
RPL13A	4.49686e-115	0.359569	0.998	0.989	1.03162e-110	NKint
DUSP1	1.11215e-114	0.304279	0.261	0.123	2.55138e-110	NKint
CMC1	7.74565e-114	0.43085	0.748	0.581	1.77693e-109	NKint
RPS29	2.03816e-111	0.346971	0.999	0.996	4.67575e-107	NKint
RPS2	4.20358e-111	0.505229	0.962	0.926	9.64343e-107	NKint
RPS16	3.98904e-109	0.292863	0.995	0.982	9.15125e-105	NKint
EEF1G	2.9271e-108	0.355535	0.948	0.906	6.71505e-104	NKint
CD44	2.55298e-105	0.258914	0.463	0.289	5.85679e-101	NKint
RPL4	3.20758e-104	0.314454	0.947	0.892	7.3585e-100	NKint
RPL11	4.34246e-104	0.251073	0.999	0.995	9.96205e-100	NKint
RPL24	8.46426e-104	0.295168	0.968	0.943	1.94179e-99	NKint
RPL21	1.79955e-102	0.290501	1	0.998	4.12834e-98	NKint
RPS4X	6.45473e-101	0.286145	0.997	0.991	1.48078e-96	NKint
RPL35	9.39945e-99	0.302286	0.992	0.98	2.15633e-94	NKint
RPL36	1.03662e-97	0.25884	0.995	0.979	2.37812e-93	NKint
RPL27	5.07245e-97	0.291828	0.987	0.975	1.16367e-92	NKint
RPL23A	1.37473e-90	0.275001	0.999	0.995	3.15378e-86	NKint
KLRB12	8.33676e-85	0.327071	0.878	0.734	1.91254e-80	NKint
NME2	4.39834e-81	0.294236	0.674	0.538	1.00902e-76	NKint
RPL22	5.65992e-75	0.263078	0.953	0.924	1.29844e-70	NKint
H3F3B2	6.00126e-74	0.359876	0.977	0.959	1.37675e-69	NKint
CD69	4.31687e-72	0.284921	0.408	0.273	9.90334e-68	NKint
NFKBIA1	6.2718e-72	0.575162	0.404	0.274	1.43881e-67	NKint
RPL7	7.90425e-72	0.30896	0.976	0.955	1.81331e-67	NKint
RPL31	4.16766e-71	0.290433	0.991	0.977	9.56102e-67	NKint
SNHG29	5.91315e-69	0.25674	0.636	0.502	1.35653e-64	NKint
JUNB1	3.23334e-63	0.431708	0.578	0.458	7.41761e-59	NKint
IL2RB	6.01633e-62	0.261957	0.684	0.559	1.38021e-57	NKint
ZFP36L2	1.37872e-61	0.313073	0.47	0.338	3.16292e-57	NKint
RPS17	1.48526e-61	0.299672	0.93	0.912	3.40733e-57	NKint
MAP3K81	5.70363e-60	0.289914	0.389	0.268	1.30847e-55	NKint
ZFP362	1.05127e-57	0.363488	0.539	0.419	2.41172e-53	NKint
IER21	6.99665e-54	0.470137	0.599	0.492	1.6051e-49	NKint
HSP90AB1	2.28483e-51	0.296768	0.636	0.525	5.24163e-47	NKint
RPS20	1.10335e-49	0.25598	0.959	0.932	2.5312e-45	NKint
SNHG5	5.47634e-49	0.259827	0.615	0.507	1.25633e-44	NKint
RPS10	1.27713e-43	0.299497	0.784	0.746	2.92986e-39	NKint
CD74	6.41845e-42	0.268576	0.711	0.62	1.47246e-37	NKint
RPL23	1.05189e-40	0.250292	0.889	0.849	2.41314e-36	NKint
BTG11	1.6564e-40	0.36447	0.685	0.596	3.79996e-36	NKint
2001-06-01	1.53236e-39	0.428552	0.315	0.225	3.51539e-35	NKint
GZMK1	0	1.64357	0.735	0.057	0	NK2
SELL1	0	1.57883	0.879	0.283	0	NK2
CMC11	0	1.29829	0.912	0.579	0	NK2
XCL11	0	1.16278	0.697	0.105	0	NK2
IL7R	0	1.1373	0.562	0.017	0	NK2
XCL21	0	1.08732	0.773	0.306	0	NK2
RPS181	0	1.06117	1	0.998	0	NK2
RPL13A1	0	0.994019	1	0.989	0	NK2
TPT11	0	0.980476	0.999	0.994	0	NK2
KLRC11	0	0.937221	0.724	0.293	0	NK2
LTB	0	0.925494	0.46	0.108	0	NK2
EEF1G1	0	0.923934	0.988	0.906	0	NK2
RPLP11	0	0.907008	1	0.999	0	NK2
GAS51	0	0.906578	0.821	0.416	0	NK2
RPL36A1	0	0.875267	0.992	0.946	0	NK2
CD441	0	0.854779	0.729	0.281	0	NK2
RPL10A1	0	0.852231	0.996	0.967	0	NK2
FOS1	0	0.842713	0.611	0.202	0	NK2
RPSA1	0	0.825925	0.994	0.966	0	NK2
EEF1A11	0	0.82213	1	1	0	NK2
RPS15A1	0	0.807278	1	0.998	0	NK2
RPL131	0	0.805447	1	0.999	0	NK2
RPS241	0	0.805041	1	0.993	0	NK2
RPL341	0	0.798038	1	0.998	0	NK2
RPL33	0	0.777531	0.999	0.996	0	NK2
RPL171	0	0.776793	0.999	0.992	0	NK2
RPL321	0	0.776526	1	0.997	0	NK2
RPS231	0	0.774517	1	0.993	0	NK2
RPS61	0	0.771372	0.999	0.996	0	NK2
RPL91	0	0.746597	1	0.988	0	NK2
RPS51	0	0.74615	0.982	0.937	0	NK2
RPS4X1	0	0.739566	0.998	0.991	0	NK2
RPL371	0	0.738673	1	0.995	0	NK2
RPS191	0	0.733479	1	0.998	0	NK2
RPL81	0	0.726134	0.992	0.964	0	NK2
RPS121	0	0.718155	1	0.998	0	NK2
RPS91	0	0.709353	0.991	0.968	0	NK2
RPS81	0	0.707458	0.996	0.988	0	NK2
RPL111	0	0.702391	1	0.995	0	NK2
RPS3A1	0	0.676705	1	0.997	0	NK2
RPL121	0	0.675455	0.997	0.978	0	NK2
SPTSSB	0	0.672781	0.439	0.016	0	NK2
RPS281	0	0.667496	1	0.998	0	NK2
RPL391	0	0.646633	1	0.995	0	NK2
CAPG	0	0.643075	0.437	0.009	0	NK2
RPL18A1	0	0.639965	1	0.991	0	NK2
RPL191	0	0.595019	1	0.996	0	NK2
TCF7	0	0.518391	0.442	0.068	0	NK2
RPL411	0	0.493952	1	1	0	NK2
SPINK2	0	0.384175	0.237	0.001	0	NK2
GPR183	0	0.379745	0.272	0.008	0	NK2
COTL1	0	0.374528	0.286	0.019	0	NK2
CCR7	0	0.290205	0.21	0.001	0	NK2
FUT7	0	0.263759	0.207	0.024	0	NK2
RPL181	2.14801e-305	0.635423	0.996	0.98	4.92776e-301	NK2
RPS131	3.74032e-305	0.668872	0.997	0.978	8.58066e-301	NK2
RPL361	4.22327e-303	0.628601	0.996	0.979	9.6886e-299	NK2
RPS27A1	2.86238e-289	0.518392	1	0.999	6.56659e-285	NK2
HLA-DRA	3.42606e-288	0.288661	0.236	0.045	7.85972e-284	NK2
CXCR3	3.32236e-273	0.276268	0.269	0.059	7.62182e-269	NK2
RPL101	7.77636e-264	0.490369	1	1	1.78397e-259	NK2
RPL281	7.11301e-261	0.55843	1	0.997	1.6318e-256	NK2
RPL35A	3.05425e-258	0.54367	0.998	0.99	7.00676e-254	NK2
RPS271	5.68509e-256	0.484097	1	1	1.30422e-251	NK2
RPS251	1.54408e-255	0.57153	0.998	0.987	3.54228e-251	NK2
RPL151	2.13538e-252	0.577599	0.999	0.991	4.89877e-248	NK2
RPL291	4.28471e-246	0.565822	0.993	0.98	9.82955e-242	NK2
RPS71	1.68398e-240	0.529596	0.998	0.987	3.86322e-236	NK2
RPS141	9.17511e-230	0.468039	1	0.998	2.10486e-225	NK2
RPS3	6.15803e-229	0.467075	1	0.997	1.41271e-224	NK2
RPL42	4.4386e-228	0.63156	0.966	0.893	1.01826e-223	NK2
RPL51	1.81853e-226	0.568026	0.987	0.966	4.1719e-222	NK2
RPLP21	1.62902e-222	0.5595	1	0.998	3.73713e-218	NK2
SNHG291	4.6148e-221	0.63123	0.78	0.5	1.05868e-216	NK2
RPL271	1.0728e-220	0.622005	0.993	0.975	2.46111e-216	NK2
RPL37A1	6.52649e-220	0.545509	0.999	0.994	1.49724e-215	NK2
IFITM3	7.42038e-220	0.638332	0.663	0.332	1.70231e-215	NK2
RPL211	2.97157e-219	0.543141	1	0.998	6.81708e-215	NK2
ITGAX	3.54653e-219	0.34545	0.327	0.099	8.13609e-215	NK2
RPL26	3.99939e-218	0.458123	1	0.996	9.175e-214	NK2
RPL311	9.86373e-218	0.659437	0.995	0.978	2.26284e-213	NK2
RPS22	1.36756e-215	0.832374	0.991	0.926	3.13731e-211	NK2
TMEM123	2.05905e-214	0.414971	0.461	0.18	4.72366e-210	NK2
RPL351	4.27121e-209	0.552497	0.996	0.98	9.79858e-205	NK2
RPLP01	5.6234e-204	0.716749	0.964	0.881	1.29006e-199	NK2
RPL61	4.30563e-200	0.469878	0.996	0.988	9.87756e-196	NK2
CD2	1.54135e-197	0.700343	0.754	0.474	3.53601e-193	NK2
RPS291	1.74842e-195	0.591781	1	0.997	4.01105e-191	NK2
RPS211	5.73835e-195	0.48769	0.996	0.978	1.31644e-190	NK2
RPS171	8.31324e-194	0.689462	0.966	0.911	1.90714e-189	NK2
RPL221	7.25601e-192	0.548068	0.972	0.924	1.6646e-187	NK2
RACK1	3.25917e-186	0.514925	0.983	0.952	7.47687e-182	NK2
RPL231	1.65053e-182	0.692374	0.937	0.848	3.78648e-178	NK2
SNHG8	4.95421e-171	0.437941	0.567	0.293	1.13655e-166	NK2
EEF1B21	1.8258e-170	0.550277	0.928	0.855	4.18857e-166	NK2
SNHG32	1.99111e-168	0.410227	0.497	0.236	4.5678e-164	NK2
RPS15	3.21078e-166	0.409889	1	0.995	7.36586e-162	NK2
RPL301	3.99827e-166	0.421459	1	0.994	9.17244e-162	NK2
RPL71	8.16337e-161	0.582052	0.987	0.955	1.87276e-156	NK2
RPS161	3.97494e-160	0.464633	0.997	0.982	9.11891e-156	NK2
CD741	3.92076e-158	0.740141	0.809	0.618	8.99461e-154	NK2
RPS101	1.28077e-156	0.718778	0.845	0.744	2.93821e-152	NK2
PABPC11	1.12759e-153	0.568998	0.879	0.714	2.5868e-149	NK2
RPL23A1	4.23445e-147	0.435739	0.999	0.995	9.71426e-143	NK2
RPL241	5.28807e-145	0.451349	0.977	0.944	1.21314e-140	NK2
MT-ND1	7.86793e-144	0.52172	0.989	0.959	1.80498e-139	NK2
TNFRSF18	7.10709e-138	0.260088	0.324	0.124	1.63044e-133	NK2
NCAM1	7.62495e-134	0.258353	0.318	0.124	1.74924e-129	NK2
ID2	2.04019e-133	0.639052	0.907	0.77	4.6804e-129	NK2
NAP1L1	2.59853e-133	0.433671	0.635	0.387	5.96129e-129	NK2
FXYD5	1.45561e-123	0.518263	0.854	0.705	3.33931e-119	NK2
NME21	4.5205e-122	0.454662	0.748	0.54	1.03705e-117	NK2
NSMCE1	4.65922e-121	0.278102	0.358	0.157	1.06887e-116	NK2
GATA3	1.08001e-120	0.254844	0.304	0.121	2.47764e-116	NK2
HINT1	9.91655e-115	0.456655	0.821	0.665	2.27496e-110	NK2
RPL7A	2.87922e-109	0.376144	0.992	0.977	6.60522e-105	NK2
TAGLN2	4.76726e-109	0.569638	0.72	0.54	1.09366e-104	NK2
NFKBIA2	7.41477e-109	0.335062	0.507	0.274	1.70102e-104	NK2
MT-ND2	1.158e-104	0.459596	0.991	0.97	2.65658e-100	NK2
NPM1	6.57759e-101	0.411308	0.865	0.731	1.50896e-96	NK2
RPS11	1.20222e-100	0.456654	0.979	0.939	2.75802e-96	NK2
SNHG51	3.38126e-96	0.484888	0.716	0.506	7.75695e-92	NK2
CRIP1	1.16884e-89	0.654124	0.842	0.717	2.68144e-85	NK2
RPS201	5.45773e-86	0.408732	0.983	0.931	1.25206e-81	NK2
AREG	1.84545e-81	0.277041	0.253	0.11	4.23366e-77	NK2
IL2RB1	6.19673e-81	0.381493	0.736	0.562	1.42159e-76	NK2
EIF3E	3.91573e-80	0.355935	0.656	0.465	8.98307e-76	NK2
EEF2	2.68616e-73	0.340951	0.884	0.793	6.16231e-69	NK2
RPL38	1.88964e-69	0.324361	0.986	0.959	4.33502e-65	NK2
RPL14	2.17848e-69	0.28172	0.996	0.983	4.99764e-65	NK2
RPL27A	3.51255e-69	0.337153	0.984	0.949	8.05814e-65	NK2
BTF3	1.94881e-67	0.339123	0.908	0.847	4.47078e-63	NK2
UBA52	3.35493e-65	0.278178	0.986	0.973	7.69653e-61	NK2
NOP53	1.52011e-64	0.342752	0.747	0.605	3.48728e-60	NK2
GNLY	8.52381e-64	0.290467	0.997	0.98	1.95545e-59	NK2
LDHB	4.02238e-59	0.278114	0.588	0.422	9.22774e-55	NK2
NACA	3.32862e-56	0.284628	0.97	0.946	7.63618e-52	NK2
SNHG6	1.45099e-55	0.310135	0.725	0.58	3.32871e-51	NK2
CTSW1	2.6288e-55	0.315762	0.96	0.928	6.03074e-51	NK2
CD71	4.22286e-55	0.345059	0.937	0.897	9.68767e-51	NK2
BTG12	4.84476e-51	0.309117	0.744	0.597	1.11144e-46	NK2
TSC22D3	3.55221e-49	0.378769	0.76	0.629	8.14912e-45	NK2
HNRNPA1	7.96013e-45	0.262016	0.949	0.914	1.82613e-40	NK2
CD52	0	1.37966	0.892	0.548	0	NK3
KLRC2	0	1.17152	0.592	0.126	0	NK3
CCL5	0	1.11675	0.967	0.765	0	NK3
GZMH	0	1.0086	0.903	0.629	0	NK3
IL32	0	0.939967	0.812	0.419	0	NK3
CD3E	0	0.835409	0.602	0.238	0	NK3
CD3D	0	0.797162	0.269	0.024	0	NK3
S100A6	0	0.731821	0.905	0.711	0	NK3
S100A4	0	0.674284	0.98	0.898	0	NK3
VIM	0	0.597981	0.655	0.406	0	NK3
CRIP11	0	0.595399	0.835	0.67	0	NK3
RPL27A1	0	0.530183	0.972	0.941	0	NK3
KLRC3	0	0.512292	0.479	0.19	0	NK3
LGALS11	0	0.511404	0.632	0.441	0	NK3
RPS292	0	0.499058	0.998	0.996	0	NK3
TMSB4X	0	0.493038	1	1	0	NK3
RPS272	0	0.483388	1	1	0	NK3
RPL23A2	0	0.479218	0.998	0.995	0	NK3
HLA-DPB1	0	0.465174	0.496	0.241	0	NK3
TRDC	0	0.406969	0.75	0.593	0	NK3
RPLP22	0	0.371551	0.999	0.997	0	NK3
RPS31	0	0.365969	0.998	0.997	0	NK3
TRG-AS1	0	0.352639	0.381	0.186	0	NK3
LINC01871	0	0.352332	0.396	0.186	0	NK3
RPS122	0	0.343561	0.999	0.997	0	NK3
RPS142	0	0.341041	0.999	0.998	0	NK3
RPL212	0	0.325645	0.999	0.998	0	NK3
HLA-DPA1	0	0.311392	0.409	0.222	0	NK3
HLA-DRB1	0	0.270962	0.226	0.073	0	NK3
RPL381	1.1359e-300	0.346837	0.973	0.955	2.60587e-296	NK3
LIME1	3.02355e-296	0.33493	0.494	0.31	6.93633e-292	NK3
RPL13A2	2.06309e-294	0.337098	0.994	0.988	4.73294e-290	NK3
RPS182	5.46468e-291	0.269313	0.999	0.997	1.25365e-286	NK3
GNLY1	2.13052e-266	0.326334	0.997	0.973	4.88762e-262	NK3
RPL36A2	2.51077e-260	0.298198	0.967	0.939	5.75997e-256	NK3
RPS210	4.63339e-254	0.346454	0.956	0.917	1.06295e-249	NK3
PATL2	6.18056e-253	0.265708	0.214	0.09	1.41788e-248	NK3
RPL312	4.67724e-241	0.313572	0.988	0.974	1.07301e-236	NK3
CD21	1.6166e-229	0.301715	0.602	0.436	3.70865e-225	NK3
RPS252	5.74207e-228	0.259145	0.991	0.985	1.31729e-223	NK3
RPL310	9.37379e-224	0.252829	0.998	0.995	2.15044e-219	NK3
SH3BGRL31	1.71365e-216	0.307004	0.964	0.922	3.93129e-212	NK3
RPL362	5.57626e-214	0.263094	0.986	0.977	1.27925e-209	NK3
RPS26	9.09257e-204	0.336054	0.937	0.891	2.08593e-199	NK3
MALAT1	1.14316e-200	0.275745	1	1	2.62253e-196	NK3
MT-ND4	8.29816e-194	0.31687	0.987	0.975	1.90368e-189	NK3
ITGB1	3.12545e-193	0.267153	0.451	0.308	7.1701e-189	NK3
RPS202	1.98875e-183	0.292736	0.96	0.922	4.56239e-179	NK3
RPS172	5.97744e-182	0.275953	0.946	0.898	1.37129e-177	NK3
TOMM7	2.66631e-178	0.277437	0.892	0.842	6.11677e-174	NK3
LYAR	1.93895e-164	0.251334	0.474	0.334	4.44816e-160	NK3
PPP2R5C	2.91259e-141	0.253702	0.584	0.461	6.68177e-137	NK3

## Sheet: NK0 Genes
NK0 Genes
SELL
GZMK
LTB
CD44
IL7R
COTL1
CXCR3
CAPG
XCL1
SPTSSB
GPR183
CD52
NOP53
EEF1B2
TCF7
CD3E
NFKBIA
RPL36A
XCL2
PABPC1

## Sheet: ENKP Genes
ENKP Genes
gene	p_val	avg_log2FC	pct.1	pct.2	p_val_adj	human.gene.name
Klra8	1.97e-20	2.56426	0.478	0.072	6.36e-16	KIR2DL3
Gzma	3.67e-17	0.709715	1	1	1.18e-12	GZMA
Prf1	6.22e-17	0.86533	0.982	0.901	2.01e-12	PRF1
Klri2	6.1e-15	1.18836	0.332	0.022	1.97e-10	KIR2DL1
Cma1	4.93e-13	1.11237	0.606	0.265	1.59e-08	CMA1
Zeb2	2.8e-12	0.90083	0.752	0.442	9.04e-08	ZEB2
Klra9	4.23e-12	1.32017	0.588	0.282	1.37e-07	KIR3DL1
Ccl5	7.25e-12	0.514724	1	1	2.34e-07	CCL5
Itga4	1.26e-10	0.735349	0.863	0.613	4.06e-06	ITGA4
Klra3	3.49e-10	1.32229	0.363	0.099	1.13e-05	KIR3DL2
Klra7	5.3e-10	0.639745	0.823	0.519	1.71e-05	KIR2DL4
Gzmb	6.13e-10	0.519643	0.996	0.989	1.98e-05	GZMB
Klf2	2.58e-09	0.560306	0.96	0.928	8.32e-05	KLF2
Irf8	9.25e-09	0.624809	0.876	0.79	0.000298643	IRF8
Klrg1	1.55e-08	0.571612	0.814	0.608	0.000501462	KLRG1
Itgam	4.03e-08	0.603272	0.673	0.37	0.00130201	ITGAM
Ppargc1a	8.95e-08	0.452221	0.159	0.006	0.00289046	PPARGC1A
Klra4	1.66e-07	1.45882	0.164	0.011	0.00536858	KIR3DL3
Scimp	3.78e-07	0.470076	0.412	0.177	0.0121976	SCIMP
Nkg7	5.24e-07	0.252803	1	0.994	0.0169197	NKG7
